# Supplementary material for: Honing-in antigen-specific cells during antibody discovery: a user-friendly process to mine a deeper repertoire
Source: Commun Biol. 2022 Oct 30;5:1157. doi: 10.1038/s42003-022-04129-7 (PMC9618561; doi:10.1038/s42003-022-04129-7)
Supplement: Supplementary file 3 — Supplementary Data [file 42003_2022_4129_MOESM3_ESM.xlsx]

## Sheet: Figure 2B
	Total B Cells			(IgM-/IgD-) B Cells			(IgM+/IgD+) B Cells
	Input	Selected	Flow Through	Input	Selected	Flow Through	Input	Selected	Flow Through
vK	96	93	96	100	95	88	95	100	97
vH	55	49	50	93	83	82	9	3	2

## Sheet: Figure 2C
	1	2	3	4	5	6	7	8	9	10	11	12
A	18	25	31	25	21	38	32	29	23	23	31	28
B	25	21	43	31	31	31	43	33	32	15	21	18
C	26	27	44	45	31	30	17	15	25	33	33	39
D	15	30	15	13	26	29	39	14	18	20	10	9
E	25	37	22	20	20	14	11	12	24	20	18	18
F	14	8	10	12	14	27	15	33	18	10	11	11
G	13	16	23	32	19	18	10	9	19	17	19	2
H	16	17	8	8	31	21	18	19	25	22	10	5
	Values represent concentration of IgG in the supernatants (µg/ml)

## Sheet: Figure 3A
	E	A	B	C	D
Input	1	8	6	1	3.2
Antigen-Selected	51	77	88.3	58	67.4
Flowthrough	0	2	2.1	1	0

## Sheet: Figure 3B
Input
	1	2	3	4	5	6	7	8	9	10	11	12
A	0.21	0.162	0.151	0.106	0.127	0.088	0.079	0.083	0.094	0.115	0.201	0.124
B	0.113	0.161	0.199	0.108	0.313	0.1	0.113	0.138	2.979	0.191	0.239	0.216
C	0.121	0.125	0.165	0.213	0.134	0.121	0.167	0.133	0.166	0.108	0.124	0.119
D	0.141	0.142	0.156	0.159	0.108	0.094	0.179	0.127	1.296	0.393	0.241	0.162
E	0.124	0.205	0.14	0.138	0.25	0.164	0.099	0.138	3.039	0.14	0.128	0.322
F	0.124	0.133	0.204	0.154	0.12	0.131	0.095	0.154	0.34	0.092	0.187	0.184
G	0.112	0.125	0.157	0.123	0.112	0.166	0.113	0.206	0.173	0.169	0.14	0.201
H	0.142	0.1	0.13	0.186	0.106	0.131	0.226	0.124	0.168	0.159	0.142	0.129
Selected
	1	2	3	4	5	6	7	8	9	10	11	12
A	0.997	1.596	1.404	1.216	0.435	0.493	0.539	0.396	3.038	3.04	1.713	1.974
B	1.771	2.092	1.741	1.435	0.425	0.242	0.395	2.041	3.064	3.071	3.012	0.783
C	1.615	1.789	1.268	1.723	1.755	1.034	1.594	1.519	1.275	1.286	0.767	1.029
D	1.371	2.439	1.167	1.541	1.668	1.107	0.589	0.21	0.271	0.718	1.4	1.038
E	1.866	1.972	2.243	1.26	1.053	1.841	1.183	1.313	1.393	1.673	0.771	0.661
F	0.571	2.148	2.05	1.71	0.22	1.795	1.345	1.183	1.65	1.847	1.039	0.61
G	0.372	2.341	3.08	2.984	0.164	2.388	1.624	2.843	0.662	1.308	1.575	0.147
H	0.211	1.803	3.029	2.952	2.802	1.063	2.077	0.427	0.385	0.53	1.484	0.148
Flow-through
	1	2	3	4	5	6	7	8	9	10	11	12
A	0.168	0.142	0.196	0.175	0.181	0.153	0.231	0.114	0.186	0.099	0.127	0.19
B	0.158	0.176	0.195	0.216	0.151	0.114	0.222	0.207	0.183	0.162	0.239	0.222
C	0.1	0.149	0.124	0.102	0.211	0.131	0.198	0.188	0.193	0.11	0.112	0.15
D	0.148	0.122	0.152	0.136	0.238	0.204	0.189	0.136	0.145	0.18	0.101	0.228
E	0.105	0.148	0.162	0.133	0.213	0.24	0.125	0.184	0.115	0.166	0.125	0.204
F	0.138	0.133	0.116	0.143	0.178	0.136	0.106	0.181	0.248	0.155	0.204	0.247
G	0.12	0.156	0.215	0.211	0.227	0.245	0.125	0.117	0.147	0.202	0.127	0.175
H	0.138	0.128	0.109	0.194	0.139	0.182	0.193	0.125	0.154	0.15	0.182	0.143

## Sheet: Figure 3C
Clone #	Target A	Target B
1	3.08	0.265
2	3.071	0.182
3	3.064	0.177
4	3.04	0.207
5	3.038	0.15
6	3.029	0.26
7	3.012	0.202
8	2.984	0.201
9	2.952	0.174
10	2.843	0.251
11	2.802	0.174
12	2.439	0.159
13	2.388	0.212
14	2.341	0.202
15	2.243	0.187
16	2.148	0.201
17	2.092	0.167
18	2.077	0.162
19	2.05	0.171
20	2.041	0.177
21	1.974	0.224
22	1.972	0.185
23	1.866	0.163
24	1.847	0.226
25	1.841	0.211
26	1.803	0.193
27	1.795	0.169
28	1.789	0.206
29	1.771	0.167
30	1.755	0.218
31	1.741	0.202
32	1.723	0.208
33	1.713	0.193
34	1.71	0.218
35	1.673	0.257
36	1.668	0.234
37	1.65	0.21
38	1.624	0.173
39	1.615	0.168
40	1.596	0.146
41	1.594	0.2
42	1.575	0.163
43	1.541	0.171
44	1.519	0.214
45	1.484	0.208
46	1.435	0.208
47	1.404	0.202
48	1.4	0.21
49	1.393	0.21
50	1.371	0.168
51	1.345	0.147
52	1.313	0.183
53	1.308	0.211
54	1.286	0.25
55	1.275	0.224
56	1.268	0.203
57	1.26	0.189
58	1.216	0.196
59	1.183	0.169
60	1.183	0.175
61	1.167	0.202
62	1.107	0.191
63	1.063	0.174
64	1.053	0.254
65	1.039	0.186
66	1.038	0.222
67	1.034	0.189
68	1.029	0.177
69	0.997	0.151
70	0.783	0.179
71	0.771	0.158
72	0.767	0.213
73	0.718	0.222
74	0.662	0.258
75	0.661	0.211
76	0.61	0.222
77	0.589	0.23
78	0.571	0.171
79	0.539	0.18
80	0.53	0.184
81	0.493	0.151
82	0.435	0.177
83	0.427	0.234
84	0.425	0.169
85	0.396	0.186
86	0.395	0.191
87	0.385	0.199
88	0.372	0.169
89	0.271	0.233
90	0.242	0.144
91	0.22	0.179
92	0.211	0.16
93	0.21	0.247
94	0.164	0.227
95	0.148	0.187
96	0.147	0.167

## Sheet: Figure 3D
	Positive Clones (%)	Negative Clones (%)
Antigen selection from total B Cells (IgG+/IgM+/IgD+ and others)	29	71
Antigen selection from enriched IgG+ B cells	77	23

## Sheet: Figure 4A
AgSC	TBC	P.Ctl	N.Ctl		Inset
1564	68016	265182	14013		AgSC	TBC
42878	21007	166821	5891		29	9
40243	25101	169048	6292
698	468	161291	4668
21197	22676	247719	8364
72015	2397	104370	4155
662	4363		2026
613	26085		3094
26863	17117
541	676
671	86436
2011	7651
60684	558
7881	17651
22970	6992
16803	807
35546	31006
2383	11728
26662	2771
49818	20613
39984	239644
29733	12029
33622	5874
25619	8798
21517	6227
30181	11956
17408	5108
10461	25004
28393	3735
938	4287
50318	11768
25101	36247
25470	236959
670	7286
21776	42735
2895	3220
624	6747
16359	3660
28636	3963
216727	1251
40690	24994
26329	6651
2324	19332
104293	58536
60198	23608
28918	5118
14609	11750
39919	5633
43008	4300
50983	13823
6132	2682
10291	12113
2261	34397
28132	4871
1576	49310
525	823
33968	17037
10615	15590
684	24161
50649	22640
13571	8134
16397	7793
47941	16456
3522	6886
44449	5603
39323	37874
23560	6810
700	21429
615	25491
111487	7059
64667	12758
42702	25504
21738	47294
69757	39347
50637	860
57299	5133
6765	5930
192451	3282
47576	37204
1018	38186
1775	6836
87118	14394
65168	13472
61290	21090
8522	7516
24377	41401
45135	4099
735	746
35799	23778
2901	14697
24813	40986
11837	3201
36082	35742
53760	647
13926	2517
200276	7909
535	464
19677	414
25188	601
6651	2906
35983	27162
726	23220
29458	26141
4038	634
581	665
6727	660
9371	2590
12314	7098
5676	42055
597	24180
4883	5313
19193	13551
14209	10895
838	3305
893	8946
6251	7605
4049	631
11650	16781
5466	5837
12491	30598
22568	1899
16139	1623
24224	16707
11874	2301
864	6176
20355	500
169709	9450
2245	11336
4070	3189
1749	2767
8012	22925
5807	1784
4224	18078
1917	566
6539	25242
23053	27376
5298	3512
32618	2136
2754	4596
6307	525
6625	19175
9716	3327
2363	15574
466	5379
32338	4479
1096	11534
15204	6580
7436	1151
17198	23686
1056	5424
2234	1246
25534	509
8590	11239
4841	24484
1415	8445
553	583
1728	19034
1444	18011
14629	24858
58656	33567
7686	30019
31452	2946
5530	3910
17367	20366
23428	56223
46438	7015
22662	44702
14091	15355
41472	15093
4972	33113
1656	6509
10191	63241
35703	5614
531	6320
42224	7061
509	726
6418	38562
643	697
1805	1894
2611	18010
2687	597
62767	610
1653	571
13613	53936
3612	4683
9827	577
5585	15053
6321	5046
5188	724
2566	24311
596	1285
11889	2482
423	588
1979	777
761	5927
2947	5405
615	1466
5050	11839
10464	7441
10279	35859
496	4917
4039	17884
3864	5785
5235	29503
6762	678
4509	7395
12524	8722
11786	2632
1645	8501
19123	761
664	4825
6686	4222
62654	37483
1602	5906
5495	913
33917	26386
779	5294
641	11800
10840	12035
14865	14002
2516	557
19987	17496
2199	63911
18183	6302
542	814
912	5242
16795	10329
10157	9154
9577	10403
4175	1297
634	3187
175805	1308
635	16260
14194	10135
10437	20441
6404	2063
609	3167
11402	1716
13970	2806
15697	3479
451	7716
9426	4095
18553	14578
13904	9899
563	1497
4303	40417
649	6825
25270	20056
15151	26460
732	4091
16141	1004
99909	7654
5792	8221
4598	7915
4714	11874
22147	4369
587	7331
10664	7065
5062	23147
7730	4634
27780	39213
4961	12514
148399	10207
689	751
1954	7583
4260	12103
14809	3192
29489	57190
2195	50790
231685	21490
18872	5039
87691	7618
4708	100900
84981	589
4080	47441
30036	18755
31254	49020
20524	3569
1234	26048
12862	753
46732	6673
18059	15715
56101	23020
20650	640
10138	9751
1594	52833
35457	17489
11103	5328
43784	670
5071	42868
19854	5532
10014	33640
1822	33039
22071	1568
42741	81806
54873	44784
558	1172
8274	13405
2022	2861
172860	11716
9268	4219
20342	617
18342	1242
47853	13361
60644	16978
33207	9921
32840	38941
5201	4699
2301	7205
25279	32809
20745	35441
77664	17328
14156	812
26493	10226
11497	10820
26464	3289
33785	17724
521	17287
23165	12731
7980	19880
47864	609
32736	7742
4531	5909
18570	26354
11999	3385
42197	23083
3391	34491
11374	21410
1423	5397
23217	10909
24994	37827
20326	7841
2677	8227
15270	29860
62258	34963
129191	19274
1312	13700
6216	2283
43279	10810
6500	16534
19086	1013
10425	127107
2668	15324
15054	9662
14196	2387
85083	13815
3488	46964
62002	905
10574	36252
113184	52447
2104	11633
546	780

## Sheet: Figure 4B
	AgSC	TBC
IGHV1-24	154	189
IGHV1-18	44	3
IGHV5-51	2	1
IGHV3-23	1	1
IGHV1-46	1
IGHV1-8	1
IGHV6-1		2

## Sheet: Figure 4C
	AgSC	TBC
IGHV1-18:IGKV1-17	23	2
IGHV1-18:IGKV1-6	19	1
IGHV1-18:IGKV1D-16	1
IGHV1-18:IGKV3-11	1
IGHV1-24:IGKV1-16	1
IGHV1-24:IGKV1-17	139	171
IGHV1-24:IGKV1-6	10	17
IGHV1-24:IGKV1D-16	2	1
IGHV1-24:IGKV3-20	2
IGHV1-46:IGKV3D-7	1
IGHV1-8:IGKV1-6	1
IGHV3-23:IGKV3-20	1	1
IGHV5-51:IGKV1-6	2
IGHV5-51:IGKV2-24		1
IGHV6-1:IGKV1D-16		1
IGHV6-1:IGKV3-7		1

## Sheet: Figure 4D
	Unique	Common
ASC	57	11
TBC	13	11

[truncated: 13 more sheets: Figure 4E, Figure 4F, Figure 5A, S.Figure 1A, S.Figure 1B, S.Figure 1C, S.Figure 2, S.Figure 3A, S.Figure 3B, S.Figure 4A, S.Figure 4B, S.Figure 5A, S.Figure 5B]
